# Supplementary material for: Investigation of the Allelopathic Effect of Two Invasive Plant Species in Rhizotron System
Source: Life (Basel). 2024 Apr 4;14(4):475. doi: 10.3390/life14040475 (PMC11051222; doi:10.3390/life14040475)
Supplement: Supplementary file 1 [file life-14-00475-s001.zip]

Archive with 1 entries (1 files):
- life-2924675-supplementary.pdf
